# Supplementary material for: Prevalence and Cardiopulmonary Characteristics of Post-COVID Syndrome at a Hungarian Tertiary Referral Hospital
Source: J Clin Med. 2025 Apr 10;14(8):2604. doi: 10.3390/jcm14082604 (PMC12028108; doi:10.3390/jcm14082604)
Supplement: Supplementary file 1 [file jcm-14-02604-s001.zip]

Archive with 9 entries (9 files):
- S1_Supporting information for Table 1.pdf
- S2_Supporting information for Table 3_ECHOCARDIOGRAPHY.pdf
- S3_Supporting information for Table 3_PULM.pdf
- S4_Supporting information for Figure 1.pdf
- S5_Supporting information for Figure 2.pdf
- S6_Supporting information for Table 4.pdf
- S7_Supporting information for Figure 3.pdf
- S8_Supporting information for Figure 4.pdf
- S9_Supporting information for Table 5 and Figure 5.pdf
